# Supplementary material for: Selection for Growth Performance in Broiler Chickens Associates with Less Diet Flexibility
Source: PLoS One. 2015 Jun 4;10(6):e0127819. doi: 10.1371/journal.pone.0127819 (PMC4456394; doi:10.1371/journal.pone.0127819)
Supplement: S1 Data — (XLSX) [file pone.0127819.s001.xlsx]

## Sheet: Blad1
The bodyweight (weight), feed intake, length of the tarsometatarsus (length_leg) and the digestibility of dry matter (digest_dm), crude fibre (digest_cf), fat (digest_fat) and crude protein (digest_cp) of each pen per week. Diet (1: commercial; 2: scavenger) and breed (1: Cobb; 2: CobbSasso; 3: Sasso and 4: Sussex) per pen are represented too.
breed	diet	pen	week	weight	feed intake	length_leg	digest_dm	digest_cf	digest_fat	digest_prot
1	1	2	0	45.3
1	1	9	0	45.3
1	2	7	0	46.7
1	2	13	0	46.7
2	1	5	0	38.7
2	1	15	0	38.7
2	2	6	0	37.3
2	2	11	0	37.3
3	1	4	0	37.3
3	1	16	0	37.3
3	2	3	0	36
3	2	10	0	36
4	1	8	0	38.7
4	1	14	0	37.3
4	2	1	0	37.3
4	2	12	0	37.3
1	1	2	1	168
1	1	9	1	162.7
1	2	7	1	161.3
1	2	13	1	156
2	1	5	1	145.7
2	1	15	1	141.3
2	2	6	1	130.7
2	2	11	1	134.7
3	1	4	1	117.3
3	1	16	1	118.7
3	2	3	1	120
3	2	10	1	112
4	1	8	1	106.7
4	1	14	1	70.6
4	2	1	1	106.7
4	2	12	1	105.3
1	1	2	2	464			73.597	-45.3469	90.588	46.9026
1	1	9	2	445.3			68.4484	-59.4805	92.2634	55.1847
1	2	7	2	388			59.3182	47.2843	87.1741	29.0034
1	2	13	2	378.7			74.6833	11.9452	73.2955	45.0083
2	1	5	2	362.9			83.0944	-181.42	84.0044	42.6754
2	1	15	2	342.7			65.5543	-6.80861	92.6508	65.7572
2	2	6	2	313.3			78.5842	26.5338	71.5235	-2.29438
2	2	11	2	318.7			75.5829	16.4714	86.2026	44.9395
3	1	4	2	266.7			73.6311	-69.4427	94.5121	51.696
3	1	16	2	265.3			75.0928	-71.8826	98.1177	35.541
3	2	3	2	257.3			76.5503	23.4427	85.2558	1.90579
3	2	10	2	265.3			76.4972	25.5088	77.4202	3.41366
4	1	8	2	215.7			74.7413	-60.6545	93.3698	57.3458
4	1	14	2	200			80.4558	-143.967	87.9295	41.4977
4	2	1	2	216			74.3667	30.9534	85.1942	41.8766
4	2	12	2	212			77.684	11.4565	83.7647	45.3626
1	1	2	3	802.7			70.9162	-13.7619	92.0521	64.0404
1	1	9	3	772			71.051	-60.6297	95.8369	65.1022
1	2	7	3	601.3			72.1379	43.9483	77.4847	42.978
1	2	13	3	590.7			79.5999	18.1554	75.2767	-16.7403
2	1	5	3	601.4			76.553	-47.9853	91.6539	54.7344
2	1	15	3	596			75.0962	-51.0439	89.5091	59.211
2	2	6	3	501.3			70.9885	7.88101	81.7877	28.6141
2	2	11	3	504			76.3427	32.7419	74.0815	21.3145
3	1	4	3	456			75.3501	-46.898	92.241	33.074
3	1	16	3	454.7			77.611	-52.9054	91.8975	63.8712
3	2	3	3	422.7			74.2861	33.4253	80.6357	34.2841
3	2	10	3	422.7			77.2126	31.7215	78.4533	-21.947
4	1	8	3	337.1			80.3945	-54.4225	87.7679	47.4334
4	1	14	3	325.3			81.9307	-82.1674	87.322	39.46
4	2	1	3	328			79.8672	5.96077	82.5845	27.8434
4	2	12	3	328			77.4057	17.4534	83.4457	-10.1944
1	1	2	4	1305.3			68.2901	-28.9146	93.9638	45.5541
1	1	9	4	1248			70.7381	-26.068	91.6507	55.9097
1	2	7	4	1013.3			70.9325	48.125	81.0095	28.7037
1	2	13	4	1033.3			73.5023	20.106	80.0384	23.942
2	1	5	4	955.7			69.5685	-21.1885	93.0082	56.6012
2	1	15	4	948			70.3789	-18.8811	92.0496	57.2316
2	2	6	4	822.7			70.7718	25.5578	80.7982	48.8803
2	2	11	4	766.7			73.5925	19.3235	81.5103	24.7466
3	1	4	4	721.3			72.9905	-30.5278	90.1666	33.6251
3	1	16	4	770			70.9054	-20.5315	94.955	56.7327
3	2	3	4	672			69.2222	56.7177	90.3433	52.3895
3	2	10	4	666.7			69.0201	53.5461	83.1835	29.9295
4	1	8	4	500			77.0536	-42.4135	89.4367	40.5219
4	1	14	4	481.3			76.9865	-72.8581	88.3153	47.5121
4	2	1	4	502.7			70.1353	42.8058	79.417	-6.14767
4	2	12	4	489.3			67.2965	56.9155	85.4459	30.4712
1	1	2	5	1852	16.7	9.9	82.3588	-125.835	84.1559	40.746
1	1	9	5	1907	17.88	9.4	70.3407	-55.8825	93.5605	50.9582
1	2	7	5	1503	19.88	8.1	70.9906	40.3924	81.4467	1.89468
1	2	13	5	1421	17.99	9	66.0354	46.0877	86.828	14.1493
2	1	5	5	1461	14	8.4	73.1066	-67.9192	93.4039	62.8144
2	1	15	5	1460	15.32	8.6	64.5014	-55.1861	94.0536	60.8553
2	2	6	5	1253	18	8.1	67.343	55.5789	88.404	16.905
2	2	11	5	1196	16.82	8	63.8756	57.3442	87.3076	28.3907
3	1	4	5	1046	11.3	8.6	71.9515	-74.5901	89.0076	46.525
3	1	16	5	1057	12.34	8.6	72.3628	-78.1027	92.8069	58.9917
3	2	3	5	1017	15.54	8	67.7233	49.7736	81.2012	56.4741
3	2	10	5	1049	15.4	8.3	66.7521	62.2506	86.8621	44.2095
4	1	8	5	705	7.78	7.6	70.8915	-20.4985	92.0104	40.1021
4	1	14	5	688	8.52	7.8	72.5411	-36.5964	92.3091	48.0985
4	2	1	5	704	13.24	7.6	70.6902	49.086	84.1309	45.5202
4	2	12	5	699	11.1	7.3	68.0953	41.4747	85.3535	55.0058
